# Supplementary material for: Trajectories of Frailty and Depression and Their Associations with the Risk of Gastrointestinal and Liver Disease: Findings from China Health and Retirement Longitudinal Study and Validation of Survey of Health, Aging and Retirement in Europe
Source: Healthcare (Basel). 2026 Jun 30;14(13):1896. doi: 10.3390/healthcare14131896 (PMC13362453; doi:10.3390/healthcare14131896)
Supplement: Supplementary file 1 [file healthcare-14-01896-s001.zip]

Archive with 1 entries (1 files):
- healthcare-4222769-supplementaryend-final.pdf
